# Supplementary material for: New Thiazolyl-Pyrazoline Derivatives as Potential Dual EGFR/HER2 Inhibitors: Design, Synthesis, Anticancer Activity Evaluation and In Silico Study
Source: Molecules. 2023 Nov 6;28(21):7455. doi: 10.3390/molecules28217455 (PMC10647861; doi:10.3390/molecules28217455)
Supplement: Supplementary file 1 [file molecules-28-07455-s001.zip]

Archive with 1 entries (1 files):
- molecules-2687531-supplementary.pdf
